# Supplementary material for: 3D Printed Bioreactor Enabling the Pulsatile Culture of Native and Angioplastied Large Arteries
Source: Front Cardiovasc Med. 2022 Jun 21;9:864580. doi: 10.3389/fcvm.2022.864580 (PMC9253513; doi:10.3389/fcvm.2022.864580)
Supplement: Supplementary file 5 [file Data_Sheet_2.ZIP]

Archive with 1 entries (1 files):
- EasyFlow_v6.stl
